# Supplementary material for: A Molecular Dynamics Study of Single-Gas and Mixed-Gas N2 and CH4 Transport in Triptycene-Based Polyimide Membranes
Source: Polymers (Basel). 2023 Sep 18;15(18):3811. doi: 10.3390/polym15183811 (PMC10535442; doi:10.3390/polym15183811)
Supplement: Supplementary file 1 [file polymers-15-03811-s001.zip]

Archive with 1 entries (1 files):
- polymers-2555193-supplementary.pdf
